# Supplementary material for: Prognostic Significance of Promoter DNA Hypermethylation of cysteine dioxygenase 1 (CDO1) Gene in Primary Breast Cancer
Source: PLoS One. 2016 Jan 19;11(1):e0144862. doi: 10.1371/journal.pone.0144862 (PMC4718689; doi:10.1371/journal.pone.0144862)
Supplement: S1 Table — (XLSX) [file pone.0144862.s003.xlsx]

## Sheet: table1
S1 Table . Clinicopathologic characteristics of the 172 patients
Factors	No.	%
Patient	172	100
Age (median)	51(22-84)
Gender
Female	171	99.4
Male	1	0.6
Operation method
Lumpectomy	50	29.1
Mastectomy	122	70.9
pT factor
T1	82	47.7
T2	72	41.9
T3	14	8.1
T4	4	2.3
pN
pN0	88	51.2
pN1	42	24.4
pN2	23	13.4
pN3	19	11
pM factor
pM0	172	100
pM1	0	0
pStage*
1	51	29.7
2	76	44.2
3	45	26.1
Pathological type
Invasive ductal carcinoma	160	93
Others	12	7
Hormone receptor (IHC)
Positive	118	68.6
Negative	54	31.4
HER 2 (IHC)
Positive	38	22.1
Negative	134	77.9
Ki-67 (IHC)
Positive	31	18
Negative	141	82
Subtype
Luminal type	100	58.1
HER2 type	38	22.1
Triple negative type	34	19.8
Postoperative adjuvant hormone therapy
Yes	64	37.2
No	108	62.8
Postoperative adjuvant chemotherapy
Yes	102	59.3
No	70	40.7
Recurrence
Yes	56	32.6
No	116	67.4
Death
Yes	36	20.9
No	136	79.1
* : 7th edition of the Union for International Cancer Control(UICC)
