# Supplementary material for: Prognostic Significance of Promoter DNA Hypermethylation of cysteine dioxygenase 1 (CDO1) Gene in Primary Breast Cancer
Source: PLoS One. 2016 Jan 19;11(1):e0144862. doi: 10.1371/journal.pone.0144862 (PMC4718689; doi:10.1371/journal.pone.0144862)
Supplement: S2 Table — (XLSX) [file pone.0144862.s004.xlsx]

## Sheet: Table S1
S2 Table. PCR production and sequence of primers and fluorescent probe
Method	Gene	Forward primer (5`>3`)	Fluorescent probe (5`>3`)	Reverse promer (5`>3`)
RT-PCR *1	CDO1	TCTCTGTTGGGGTGAAGGAC		AGTGAAGGCTCACAGCAGGT
	βactin (cell line)	TCACCCACACTGTGCCCATCTACGA		CAGCGGAACCGCTCATTGCCAATGG
	βactin (tissue)	AGGTGTGGTGCCAGATTTTC		GGCATCCTCACCCTGAAGTA
Bisulfite-Sequencing *2	CDO1	TAGTAGAGGGTGTTTTTAGGGG		AGGGTGTTTTTAGGGGAGTATT
Q-MSP *3	CDO1	CCACAACGACGAAAATAAAACG	FAM-TTAACGGCGCGTTTTAGTCGTTCG-TAMRA	TCGGCGTTTTAGGGATCGCG
	βactin	TGGTGATGGAGGAGGTTTAGTAAGT	FAM-ACCACCACCCAACACACAATAACAAACACA-TAMRA	AACCAATAAAACCTACTCCTCCCTTAA
*1 : RT-PCR was done at 95゜C for 3 min followed by 30 cycles at 95゜C for 1 min, 60゜C for 1 min, 72゜C for 1 min, and final extension at 72゜C for 10 min, in a 50 μl reaction volume containing 1 μl DNA ,
5μl 10x PCR buffer, 1μl dNTP mixture, 1.5μl MgCl2 , 0.2μmol/l each primer and 0.2μl Platinum® Taq DNA polymerase.
*2 : Bisulfite Sequencing PCR was done based protocol of EZ DNA Methylation-Gold Kit (QIAGEN).
*3 : Q-MSP was done at 95゜C for 3 min followed by 40 cycles at 95゜C for 20 sec, 60゜C for 30 sec, and 72゜C for 30 sec, in a 25μl reaction volume containing 100ng treaated DNA, 300nmol/l each primer,
200nmol/l fluorescect probe, and 25μl iQTM supermix.
The forward and reverse of primers for Q-MSP were designed within 312 bp and 223 bp proximal from the TSS in the CDO1 promoter the region which covered most of the CpG rich region.
The probe for Q-MSP was designed within 274 bp proximal from the TSS in the CDO1 promoter the region.
